# Supplementary material for: Virtual Versus Light Microscopy Usage among Students: A Systematic Review and Meta-Analytic Evidence in Medical Education
Source: Diagnostics (Basel). 2023 Feb 2;13(3):558. doi: 10.3390/diagnostics13030558 (PMC9914930; doi:10.3390/diagnostics13030558)
Supplement: Supplementary file 1 [file diagnostics-13-00558-s001.zip]

Archive with 2 entries (2 files):
- diagnostics-1815413-File S1-S2.pdf
- diagnostics-1815413-Table S1.pdf
